# Supplementary material for: HPRS: hierarchical potential-based reward shaping from task specifications
Source: Front Robot AI. 2025 Feb 10;11:1444188. doi: 10.3389/frobt.2024.1444188 (PMC11848067; doi:10.3389/frobt.2024.1444188)
Supplement: Supplementary file 1 [file DataSheet1.zip]

Archive with 22 entries (18 files):
- videos/
- videos/humanoid/
- videos/humanoid/video_humanoid_bhnr.mp4
- videos/humanoid/video_humanoid_shaped.mp4
- videos/humanoid/video_humanoid_hprs.mp4
- videos/humanoid/video_humanoid_morl_dec.mp4
- videos/humanoid/video_humanoid_morl_uni.mp4
- videos/humanoid/video_humanoid_tltl.mp4
- videos/ant/
- videos/ant/video_ant_bhnr.mp4
- videos/ant/video_ant_shaped.mp4
- videos/ant/video_ant_hprs.mp4
- videos/ant/video_ant_morl_dec.mp4
- videos/ant/video_ant_morl_uni.mp4
- videos/ant/video_ant_tltl.mp4
- videos/cart_pole_obst/
- videos/cart_pole_obst/video_cart_pole_obst_fixed_height_hprs.mp4
- videos/cart_pole_obst/video_cart_pole_obst_fixed_height_shaped.mp4
- videos/cart_pole_obst/video_cart_pole_obst_fixed_height_tltl.mp4
- videos/cart_pole_obst/video_cart_pole_obst_fixed_height_bhnr.mp4
- videos/cart_pole_obst/video_cart_pole_obst_fixed_height_morl_uni.mp4
- videos/cart_pole_obst/video_cart_pole_obst_fixed_height_morl_dec.mp4
